# Supplementary material for: Synchronization of senescence and desynchronization of flowering in Arabidopsis thaliana
Source: AoB Plants. 2020 May 9;12(3):plaa018. doi: 10.1093/aobpla/plaa018 (PMC7299267; doi:10.1093/aobpla/plaa018)
Supplement: plaa018_suppl_Supplementary_Dataset_Tables [file plaa018_suppl_supplementary_dataset_tables.xlsx]

## Sheet: Dataset_Table_1_Phenologiy
Supplementary Dataset Table 1
Phenological measurements.			Phenological measurements.
Strains	Group	Cohorts	Replicates	Seeding date	Bolting date	Flowering initiation date	Flowering terminaton date	Whole plant senescence date	vegetative period (Days)	Flowering period (Days)	vegetative period (PTU)	flowering period (PTU)	Number of rosette leaves at bolting	Rosette diameter at bolting (mm)	Number of fruits
C24	Colder	C1	R1	2014-12-23	2015-01-26	2015-02-03	2015-06-14	2015-06-26	42	131	302.032	876.804	18	44	803
C24	Colder	C1	R2	2014-12-23	2015-01-23	2015-02-01	2015-06-12	2015-06-26	40	131	295.124	859.712	16	40	734
C24	Colder	C1	R3	2014-12-23	2015-01-23	2015-02-02	2015-06-13	2015-06-24	41	131	298.292	868.544	19	43	860
C24	Colder	C1	R4	2014-12-23	2015-01-23	2015-02-02	2015-06-15	2015-06-17	41	133	298.292	892.544	17	41	850
C24	Colder	C1	R5	2014-12-23	2015-01-29	2015-02-05	2015-06-12	2015-06-20	44	127	304.628	850.208	16	41	880
C24	Colder	C1	R6	2014-12-23	2015-01-26	2015-02-03	2015-06-14	2015-06-24	42	131	302.032	876.804	20	40	820
C24	Colder	C1	R7	2014-12-23	2015-01-26	2015-02-04	2015-06-13	2015-06-19	43	129	304.584	862.252	20	42	850
C24	Colder	C1	R8	2014-12-23	2015-01-26	2015-02-03	2015-06-15	2015-06-21	42	132	302.032	888.804	19	42	1001
C24	Colder	C2	R1	2014-12-30	2015-02-10	2015-02-25	2015-06-12	2015-06-18	57	107	280.402	814.934	21	42	1008
C24	Colder	C2	R2	2014-12-30	2015-02-11	2015-02-26	2015-06-11	2015-06-18	58	105	284.961	798.375	18	43	924
C24	Colder	C2	R3	2014-12-30	2015-02-10	2015-02-24	2015-06-12	2015-06-19	56	108	275.796	819.54	22	44	870
C24	Colder	C2	R4	2014-12-30	2015-02-11	2015-02-25	2015-06-12	2015-06-19	57	107	280.402	814.934	19	45	800
C24	Colder	C2	R5	2014-12-30	2015-02-10	2015-02-24	2015-06-13	2015-06-19	56	109	275.796	831.54	18	48	890
C24	Colder	C2	R6	2014-12-30	2015-02-12	2015-02-26	2015-06-15	2015-06-20	58	109	284.961	786.375	18	43	716
C24	Colder	C2	R7	2014-12-30	2015-02-12	2015-02-27	2015-06-16	2015-06-21	59	109	288.909	854.427	19	45	903
C24	Colder	C2	R8	2014-12-30	2015-02-12	2015-02-26	2015-06-14	2015-06-21	58	108	284.961	834.375	18	39	700
C24	Colder	C3	R1	2015-01-06	2015-02-20	2015-03-10	2015-06-14	2015-06-24	63	96	262.455	797.381	20	49	890
C24	Colder	C3	R2	2015-01-06	2015-02-22	2015-03-14	2015-06-17	2015-06-22	67	95	279.601	816.235	18	40	880
C24	Colder	C3	R3	2015-01-06	2015-02-23	2015-03-16	2015-06-15	2015-06-22	69	91	290.001	781.835	19	45	878
C24	Colder	C3	R4	2015-01-06	2015-02-22	2015-03-16	2015-06-13	2015-06-19	69	89	290.001	757.835	20	44	800
C24	Colder	C3	R5	2015-01-06	2015-02-21	2015-03-13	2015-06-15	2015-06-22	66	94	277.351	794.485	16	40	830
C24	Colder	C3	R6	2015-01-06	2015-02-22	2015-03-12	2015-06-17	2015-06-19	65	97	273.921	821.915	19	39	860
C24	Colder	C3	R7	2015-01-06	2015-02-22	2015-03-12	2015-06-16	2015-06-19	65	96	273.921	809.915	21	46	803
C24	Colder	C3	R8	2015-01-06	2015-02-23	2015-03-13	2015-06-14	2015-06-24	66	93	277.351	782.485	20	46	846
C24	Colder	C4	R1	2015-01-13	2015-03-15	2015-03-26	2015-06-18	2015-06-21	72	84	289.178	759.158	18	41	870
C24	Colder	C4	R2	2015-01-13	2015-03-17	2015-03-25	2015-06-18	2015-06-23	71	85	284.078	764.258	21	48	890
C24	Colder	C4	R3	2015-01-13	2015-03-15	2015-03-28	2015-06-18	2015-06-19	74	82	305.09	743.246	17	43	834
C24	Colder	C4	R4	2015-01-13	2015-03-12	2015-03-25	2015-06-19	2015-06-19	71	86	284.078	776.258	19	44	818
C24	Colder	C4	R5	2015-01-13	2015-03-16	2015-03-25	2015-06-15	2015-06-19	71	82	284.078	728.258	19	45	852
C24	Colder	C4	R6	2015-01-13	2015-03-17	2015-03-27	2015-06-16	2015-06-21	73	81	295.574	728.762	18	44	846
C24	Colder	C4	R7	2015-01-13	2015-03-16	2015-03-27	2015-06-17	2015-06-19	73	82	295.574	740.762	16	38	856
C24	Colder	C4	R8	2015-01-13	2015-03-16	2015-03-25	2015-06-17	2015-06-26	71	84	284.078	752.258	20	45	790
C24	Colder	C5	R1	2015-01-20	2015-03-25	2015-04-04	2015-06-18	2015-06-26	74	70	307.126	693.71	19	43	808
C24	Colder	C5	R2	2015-01-20	2015-03-25	2015-04-01	2015-06-19	2015-06-24	71	70	288.166	724.67	20	42	860
C24	Colder	C5	R3	2015-01-20	2015-03-25	2015-04-03	2015-06-18	2015-06-23	73	69	300.766	700.07	18	42	880
C24	Colder	C5	R4	2015-01-20	2015-03-25	2015-04-02	2015-06-18	2015-06-22	72	68	294.406	706.43	17	45	880
C24	Colder	C5	R5	2015-01-20	2015-03-27	2015-04-02	2015-06-18	2015-06-22	72	67	294.406	706.43	16	40	878
C24	Colder	C5	R6	2015-01-20	2015-03-29	2015-04-03	2015-06-18	2015-06-23	73	66	300.766	700.07	19	40	833
C24	Colder	C5	R7	2015-01-20	2015-03-22	2015-04-01	2015-06-19	2015-06-24	71	69	288.166	724.67	19	45	812
C24	Colder	C5	R8	2015-01-20	2015-03-29	2015-04-05	2015-06-19	2015-06-24	75	71	313.486	699.35	16	42	809
Cvi	Colder	C1	R1	2014-12-23	2015-01-21	2015-02-01	2015-06-12	2015-06-21	40	131	295.124	859.712	16	52	810
Cvi	Colder	C1	R2	2014-12-23	2015-01-18	2015-01-27	2015-06-10	2015-06-21	35	134	270	860.836	18	59	830
Cvi	Colder	C1	R3	2014-12-23	2015-01-19	2015-02-01	2015-06-11	2015-06-19	40	130	295.124	847.712	18	59	909
Cvi	Colder	C1	R4	2014-12-23	2015-01-18	2015-01-31	2015-06-13	2015-06-13	39	133	292	874.836	18	59	880
Cvi	Colder	C1	R5	2014-12-23	2015-01-23	2015-01-28	2015-06-10	2015-06-15	36	133	275.5	855.336	19	60	918
Cvi	Colder	C1	R6	2014-12-23	2015-01-20	2015-01-23	2015-06-12	2015-06-19	31	140	248	906.836	26	52	903
Cvi	Colder	C1	R7	2014-12-23	2015-01-21	2015-01-26	2015-06-11	2015-06-14	34	136	264.5	878.336	20	63	830
Cvi	Colder	C1	R8	2014-12-23	2015-01-21	2015-01-26	2015-06-13	2015-06-16	34	138	264.5	902.336	21	62	820
Cvi	Colder	C2	R1	2014-12-30	2015-02-03	2015-02-17	2015-06-10	2015-06-13	49	113	260.898	869.938	23	62	884
Cvi	Colder	C2	R2	2014-12-30	2015-02-05	2015-02-18	2015-06-09	2015-06-13	50	111	261.956	797.38	22	61	856
Cvi	Colder	C2	R3	2014-12-30	2015-02-03	2015-02-19	2015-06-10	2015-06-14	51	111	263.612	807.724	21	63	800
Cvi	Colder	C2	R4	2014-12-30	2015-02-03	2015-02-18	2015-06-10	2015-06-14	50	112	261.956	809.38	19	65	810
Cvi	Colder	C2	R5	2014-12-30	2015-02-03	2015-02-18	2015-06-11	2015-06-13	50	113	261.956	821.38	18	59	850
Cvi	Colder	C2	R6	2014-12-30	2015-02-07	2015-02-20	2015-06-13	2015-06-14	52	113	266.05	841.286	16	59	859
Cvi	Colder	C2	R7	2014-12-30	2015-02-08	2015-02-20	2015-06-14	2015-06-16	52	114	266.05	853.286	16	56	890
Cvi	Colder	C2	R8	2014-12-30	2015-02-08	2015-02-26	2015-06-12	2015-06-16	58	106	284.961	810.375	14	50	803
Cvi	Colder	C3	R1	2015-01-06	2015-02-16	2015-03-03	2015-06-12	2015-06-19	56	101	245.516	790.32	14	52	880
Cvi	Colder	C3	R2	2015-01-06	2015-02-15	2015-03-02	2015-06-15	2015-06-16	55	105	243.068	837.268	17	55	870
Cvi	Colder	C3	R3	2015-01-06	2015-02-17	2015-03-06	2015-06-13	2015-06-16	59	99	253.676	794.16	19	59	901
Cvi	Colder	C3	R4	2015-01-06	2015-02-17	2015-03-06	2015-06-11	2015-06-14	59	97	253.676	770.16	19	55	840
Cvi	Colder	C3	R5	2015-01-06	2015-02-16	2015-03-05	2015-06-12	2015-06-17	58	99	252.764	783.072	19	59	806
Cvi	Colder	C3	R6	2015-01-06	2015-02-17	2015-03-05	2015-06-15	2015-06-14	58	102	252.764	819.072	20	59	833
Cvi	Colder	C3	R7	2015-01-06	2015-02-13	2015-03-02	2015-06-14	2015-06-14	55	104	243.068	816.768	20	56	802
Cvi	Colder	C3	R8	2015-01-06	2015-02-17	2015-03-06	2015-06-12	2015-06-19	59	98	253.676	782.16	17	50	845
Cvi	Colder	C4	R1	2015-01-13	2015-03-13	2015-03-20	2015-06-13	2015-06-21	66	85	254.651	733.685	18	55	803
Cvi	Colder	C4	R2	2015-01-13	2015-03-14	2015-03-21	2015-06-13	2015-06-17	67	84	256.844	731.492	25	59	890
Cvi	Colder	C4	R3	2015-01-13	2015-03-12	2015-03-21	2015-06-14	2015-06-14	67	85	256.844	743.492	27	59	800
Cvi	Colder	C4	R4	2015-01-13	2015-03-12	2015-03-25	2015-06-15	2015-06-14	71	82	284.078	728.258	20	56	870
Cvi	Colder	C4	R5	2015-01-13	2015-03-13	2015-03-21	2015-06-09	2015-06-14	67	80	256.844	683.492	19	56	835
Cvi	Colder	C4	R6	2015-01-13	2015-03-13	2015-03-21	2015-06-11	2015-06-16	67	82	256.844	707.492	16	56	845
Cvi	Colder	C4	R7	2015-01-13	2015-03-12	2015-03-20	2015-06-12	2015-06-14	66	84	254.651	721.685	15	55	842
Cvi	Colder	C4	R8	2015-01-13	2015-03-13	2015-03-19	2015-06-13	2015-06-21	65	86	250.651	737.685	15	59	798
Cvi	Colder	C5	R1	2015-01-20	2015-03-25	2015-04-03	2015-06-13	2015-06-21	73	71	300.766	640.07	16	60	811
Cvi	Colder	C5	R2	2015-01-20	2015-03-22	2015-04-05	2015-06-16	2015-06-19	75	72	313.486	663.35	19	61	830
Cvi	Colder	C5	R3	2015-01-20	2015-03-24	2015-04-03	2015-06-14	2015-06-18	73	72	300.766	652.07	18	55	805
Cvi	Colder	C5	R4	2015-01-20	2015-03-25	2015-04-01	2015-06-13	2015-06-17	71	73	288.166	652.67	20	59	835
Cvi	Colder	C5	R5	2015-01-20	2015-03-26	2015-04-01	2015-06-15	2015-06-17	71	75	288.166	676.67	18	56	814
Cvi	Colder	C5	R6	2015-01-20	2015-03-24	2015-04-02	2015-06-12	2015-06-18	72	71	294.406	634.43	20	54	850
Cvi	Colder	C5	R7	2015-01-20	2015-03-26	2015-04-04	2015-06-15	2015-06-19	74	72	307.126	657.71	16	54	860
Cvi	Colder	C5	R8	2015-01-20	2015-03-22	2015-04-03	2015-06-10	2015-06-19	73	68	300.766	604.07	19	49	830
Col	Colder	C1	R1	2014-12-23	2015-02-28	2015-03-18	2015-06-22	2015-06-27	85	96	423.401	851.435	17	60	560
Col	Colder	C1	R2	2014-12-23	2015-02-25	2015-03-19	2015-06-21	2015-07-03	86	94	429.151	833.685	19	61	612
Col	Colder	C1	R3	2014-12-23	2015-02-25	2015-03-19	2015-06-21	2015-06-28	86	94	429.151	833.685	20	65	498
Col	Colder	C1	R4	2014-12-23	2015-02-25	2015-03-18	2015-06-25	2015-06-28	85	99	423.401	839.435	20	61	600
Col	Colder	C1	R5	2014-12-23	2015-02-28	2015-03-15	2015-06-21	2015-06-25	82	98	402.251	860.585	22	65	603
Col	Colder	C1	R6	2014-12-23	2015-02-28	2015-03-15	2015-06-22	2015-06-23	82	99	402.251	872.585	21	59	586
Col	Colder	C1	R7	2014-12-23	2015-03-01	2015-03-15	2015-06-23	2015-06-28	82	100	402.251	884.585	19	53	690
Col	Colder	C1	R8	2014-12-23	2015-03-01	2015-03-15	2015-06-27	2015-07-03	82	104	402.251	932.585	18	60	601
Col	Colder	C2	R1	2014-12-30	2015-03-12	2015-03-29	2015-06-20	2015-06-27	89	83	433.71	757.626	17	62	603
Col	Colder	C2	R2	2014-12-30	2015-03-10	2015-03-31	2015-06-21	2015-06-28	91	82	448.426	754.91	26	65	654
Col	Colder	C2	R3	2014-12-30	2015-03-13	2015-03-31	2015-06-21	2015-06-28	91	82	448.426	754.91	18	65	598
Col	Colder	C2	R4	2014-12-30	2015-03-12	2015-03-29	2015-06-20	2015-07-03	89	83	433.71	757.626	16	65	557
Col	Colder	C2	R5	2014-12-30	2015-03-12	2015-03-31	2015-06-22	2015-06-27	91	83	448.426	766.91	22	55	589
Col	Colder	C2	R6	2014-12-30	2015-03-13	2015-03-30	2015-06-23	2015-06-27	90	85	441.406	785.93	21	61	560
Col	Colder	C2	R7	2014-12-30	2015-03-14	2015-03-31	2015-06-22	2015-06-28	91	83	448.426	766.91	18	62	590
Col	Colder	C2	R8	2014-12-30	2015-03-13	2015-03-31	2015-06-20	2015-06-25	91	81	448.426	742.91	18	61	606
Col	Colder	C3	R1	2015-01-06	2015-03-22	2015-04-10	2015-06-22	2015-07-03	94	73	452.406	703.43	24	60	560
Col	Colder	C3	R2	2015-01-06	2015-03-24	2015-04-12	2015-06-20	2015-06-25	96	69	465.366	666.47	26	60	611
Col	Colder	C3	R3	2015-01-06	2015-03-22	2015-04-08	2015-06-26	2015-06-25	92	79	439.566	764.27	22	59	603
Col	Colder	C3	R4	2015-01-06	2015-03-21	2015-04-09	2015-06-22	2015-07-01	93	74	445.926	709.91	24	59	586
Col	Colder	C3	R5	2015-01-06	2015-03-20	2015-04-10	2015-06-24	2015-06-28	94	75	452.406	727.43	22	58	650
Col	Colder	C3	R6	2015-01-06	2015-03-24	2015-04-09	2015-06-25	2015-06-28	93	77	445.926	745.91	22	62	610
Col	Colder	C3	R7	2015-01-06	2015-03-23	2015-04-11	2015-06-20	2015-06-28	95	70	458.886	672.95	19	60	630
Col	Colder	C3	R8	2015-01-06	2015-03-21	2015-04-11	2015-06-23	2015-06-28	95	73	458.886	708.95	20	54	590
Col	Colder	C4	R1	2015-01-13	2015-04-01	2015-04-17	2015-06-24	2015-06-25	94	68	438.506	681.83	22	62	600
Col	Colder	C4	R2	2015-01-13	2015-04-01	2015-04-18	2015-06-20	2015-07-01	95	63	445.106	627.23	27	58	604
Col	Colder	C4	R3	2015-01-13	2015-04-01	2015-04-18	2015-06-25	2015-06-28	95	68	445.106	687.23	17	61	583
Col	Colder	C4	R4	2015-01-13	2015-03-30	2015-04-17	2015-06-23	2015-06-28	94	67	438.506	669.83	20	58	590
Col	Colder	C4	R5	2015-01-13	2015-04-03	2015-04-17	2015-06-20	2015-06-28	94	64	438.506	633.83	19	65	650
Col	Colder	C4	R6	2015-01-13	2015-04-01	2015-04-19	2015-06-20	2015-06-28	96	62	451.706	620.63	22	61	567
Col	Colder	C4	R7	2015-01-13	2015-03-30	2015-04-19	2015-06-22	2015-06-28	96	64	451.706	632.63	22	50	603
Col	Colder	C4	R8	2015-01-13	2015-04-01	2015-04-18	2015-06-21	2015-06-30	95	64	445.106	627.23	22	59	602
Col	Colder	C5	R1	2015-01-20	2015-04-11	2015-04-27	2015-06-20	2015-06-30	97	54	457.486	567.35	19	55	621
Col	Colder	C5	R2	2015-01-20	2015-04-10	2015-04-26	2015-06-25	2015-06-26	96	60	450.766	634.07	18	53	589
Col	Colder	C5	R3	2015-01-20	2015-04-10	2015-04-24	2015-06-20	2015-06-25	94	57	437.326	587.51	20	59	603
Col	Colder	C5	R4	2015-01-20	2015-04-09	2015-04-26	2015-06-27	2015-06-25	96	62	450.766	658.07	16	58	582
Col	Colder	C5	R5	2015-01-20	2015-04-10	2015-04-26	2015-06-25	2015-06-28	96	60	450.766	634.07	19	55	650
Col	Colder	C5	R6	2015-01-20	2015-04-10	2015-04-25	2015-06-24	2015-06-28	95	60	444.046	628.79	18	60	605
Col	Colder	C5	R7	2015-01-20	2015-04-09	2015-04-25	2015-06-25	2015-06-28	95	61	444.046	640.79	21	59	603
Col	Colder	C5	R8	2015-01-20	2015-04-08	2015-04-24	2015-06-23	2015-06-28	94	60	437.326	623.51	21	65	600
Ler	Colder	C1	R1	2014-12-23	2015-02-28	2015-03-15	2015-07-03	2015-07-15	82	110	402.251	1008.19	27	59	573
Ler	Colder	C1	R2	2014-12-23	2015-02-28	2015-03-15	2015-07-05	2015-07-13	82	112	402.251	1034.59	29	52	518
Ler	Colder	C1	R3	2014-12-23	2015-02-27	2015-03-17	2015-07-05	2015-07-13	84	110	416.701	1020.14	18	62	570
Ler	Colder	C1	R4	2014-12-23	2015-02-26	2015-03-18	2015-07-05	2015-07-18	85	109	423.401	973.835	20	52	603
Ler	Colder	C1	R5	2014-12-23	2015-02-27	2015-03-16	2015-07-06	2015-07-14	83	112	409.001	975.035	20	54	560
Ler	Colder	C1	R6	2014-12-23	2015-02-28	2015-03-15	2015-07-07	2015-07-15	82	114	402.251	1060.99	24	55	590
Ler	Colder	C1	R7	2014-12-23	2015-02-25	2015-03-15	2015-07-07	2015-07-15	82	114	402.251	994.985	23	59	618
Ler	Colder	C1	R8	2014-12-23	2015-02-27	2015-03-16	2015-07-05	2015-07-13	83	111	409.001	1027.84	24	53	690
Ler	Colder	C2	R1	2014-12-30	2015-03-11	2015-04-02	2015-07-03	2015-07-16	93	92	460.906	890.03	21	58	608
Ler	Colder	C2	R2	2014-12-30	2015-03-10	2015-04-01	2015-07-05	2015-07-13	92	95	454.666	922.67	25	57	603
Ler	Colder	C2	R3	2014-12-30	2015-03-11	2015-04-01	2015-07-08	2015-07-18	92	98	454.666	962.27	22	53	609
Ler	Colder	C2	R4	2014-12-30	2015-03-12	2015-04-01	2015-07-09	2015-07-17	92	99	454.666	975.47	21	54	600
Ler	Colder	C2	R5	2014-12-30	2015-03-10	2015-03-30	2015-07-09	2015-07-17	90	101	441.406	988.73	25	53	600
Ler	Colder	C2	R6	2014-12-30	2015-03-13	2015-03-30	2015-07-07	2015-07-15	90	99	441.406	962.33	20	55	612
Ler	Colder	C2	R7	2014-12-30	2015-03-12	2015-04-02	2015-07-05	2015-07-13	93	94	460.906	916.43	28	52	500
Ler	Colder	C2	R8	2014-12-30	2015-03-11	2015-03-30	2015-07-09	2015-07-21	90	101	441.406	988.73	23	52	680
Ler	Colder	C3	R1	2015-01-06	2015-03-22	2015-04-12	2015-07-14	2015-07-20	96	93	465.366	971.27	28	50	490
Ler	Colder	C3	R2	2015-01-06	2015-03-22	2015-04-11	2015-07-10	2015-07-18	95	90	458.886	924.95	22	59	580
Ler	Colder	C3	R3	2015-01-06	2015-03-22	2015-04-09	2015-07-07	2015-07-15	93	89	445.926	898.31	22	59	670
Ler	Colder	C3	R4	2015-01-06	2015-03-24	2015-04-09	2015-07-09	2015-07-17	93	91	445.926	924.71	27	56	700
Ler	Colder	C3	R5	2015-01-06	2015-03-21	2015-04-08	2015-07-10	2015-07-18	92	93	439.566	944.27	29	59	630
Ler	Colder	C3	R6	2015-01-06	2015-03-23	2015-04-10	2015-07-12	2015-07-20	94	93	452.406	957.83	24	62	650
Ler	Colder	C3	R7	2015-01-06	2015-03-23	2015-04-12	2015-07-10	2015-07-19	96	89	465.366	918.47	22	55	603
Ler	Colder	C3	R8	2015-01-06	2015-03-23	2015-04-08	2015-07-12	2015-07-19	92	95	439.566	970.67	20	55	611
Ler	Colder	C4	R1	2015-01-13	2015-03-30	2015-04-18	2015-07-10	2015-07-18	95	83	445.106	879.23	22	53	606
Ler	Colder	C4	R2	2015-01-13	2015-04-01	2015-04-19	2015-07-08	2015-07-17	96	80	451.706	846.23	24	51	642
Ler	Colder	C4	R3	2015-01-13	2015-04-01	2015-04-20	2015-07-07	2015-07-15	97	78	458.306	826.43	19	52	650
Ler	Colder	C4	R4	2015-01-13	2015-04-01	2015-04-19	2015-07-07	2015-07-15	96	79	451.706	833.03	20	53	580
Ler	Colder	C4	R5	2015-01-13	2015-04-02	2015-04-19	2015-07-10	2015-07-19	96	82	451.706	872.63	18	55	589
Ler	Colder	C4	R6	2015-01-13	2015-04-02	2015-04-18	2015-07-09	2015-07-17	95	82	445.106	852.83	25	50	630
Ler	Colder	C4	R7	2015-01-13	2015-03-30	2015-04-20	2015-07-10	2015-07-17	97	81	458.306	866.03	25	55	580
Ler	Colder	C4	R8	2015-01-13	2015-04-02	2015-04-18	2015-07-09	2015-07-17	95	82	445.106	866.03	21	52	611
Ler	Colder	C5	R1	2015-01-20	2015-04-10	2015-04-24	2015-07-08	2015-07-18	94	75	437.326	813.11	19	56	640
Ler	Colder	C5	R2	2015-01-20	2015-04-09	2015-04-29	2015-07-10	2015-07-18	99	72	470.926	805.91	23	55	600
Ler	Colder	C5	R3	2015-01-20	2015-04-11	2015-04-29	2015-07-07	2015-07-16	99	69	470.926	760.81	28	50	540
Ler	Colder	C5	R4	2015-01-20	2015-04-13	2015-04-25	2015-07-10	2015-07-20	95	76	444.046	832.79	19	59	590
Ler	Colder	C5	R5	2015-01-20	2015-04-10	2015-04-25	2015-07-07	2015-07-18	95	73	444.046	793.19	26	59	600
Ler	Colder	C5	R6	2015-01-20	2015-04-14	2015-04-27	2015-07-10	2015-07-17	97	74	457.486	819.35	20	57	650
Ler	Colder	C5	R7	2015-01-20	2015-04-13	2015-04-27	2015-07-09	2015-07-16	97	73	457.486	806.15	22	55	600
Ler	Colder	C5	R8	2015-01-20	2015-04-14	2015-04-24	2015-07-10	2015-07-15	94	77	437.326	839.51	23	48	589
C24	Warmer	C1	R1	2014-12-23	2015-01-26	2015-02-03	2015-05-27	2015-06-03	42	113	365.992	812.761	19	45	1009
C24	Warmer	C1	R2	2014-12-23	2015-01-23	2015-02-01	2015-05-29	2015-06-05	40	117	356.444	846.109	20	42	973
C24	Warmer	C1	R3	2014-12-23	2015-01-23	2015-02-02	2015-05-26	2015-06-02	41	113	360.932	806.021	19	41	1021
C24	Warmer	C1	R4	2014-12-23	2015-01-23	2015-02-02	2015-05-28	2015-06-04	41	115	360.932	829.621	17	43	1153
C24	Warmer	C1	R5	2014-12-23	2015-01-29	2015-02-05	2015-05-26	2015-06-03	44	110	371.228	795.725	18	40	1232
C24	Warmer	C1	R6	2014-12-23	2015-01-26	2015-02-03	2015-05-27	2015-06-03	42	113	365.992	812.761	18	42	1180
C24	Warmer	C1	R7	2014-12-23	2015-01-26	2015-02-04	2015-05-26	2015-06-05	43	111	369.864	797.089	20	48	1202
C24	Warmer	C1	R8	2014-12-23	2015-01-26	2015-02-03	2015-05-27	2015-05-31	42	113	365.992	812.761	23	44	1250
C24	Warmer	C2	R1	2014-12-30	2015-02-10	2015-02-25	2015-05-28	2015-06-02	57	92	363.759	756.794	20	42	1300
C24	Warmer	C2	R2	2014-12-30	2015-02-11	2015-02-26	2015-05-28	2015-06-04	58	91	369.728	750.825	18	43	1350
C24	Warmer	C2	R3	2014-12-30	2015-02-10	2015-02-24	2015-05-26	2015-06-02	56	91	357.743	739.21	19	41	1100
C24	Warmer	C2	R4	2014-12-30	2015-02-11	2015-02-25	2015-05-28	2015-06-04	57	92	363.759	756.794	18	46	1002
C24	Warmer	C2	R5	2014-12-30	2015-02-10	2015-02-24	2015-05-26	2015-06-03	56	91	357.743	739.21	18	46	1011
C24	Warmer	C2	R6	2014-12-30	2015-02-12	2015-02-26	2015-05-31	2015-06-07	58	94	369.728	786.825	17	41	984
C24	Warmer	C2	R7	2014-12-30	2015-02-12	2015-02-27	2015-05-28	2015-06-05	59	90	375.086	745.467	18	47	1203
C24	Warmer	C2	R8	2014-12-30	2015-02-12	2015-02-26	2015-05-29	2015-06-06	58	92	369.728	762.825	17	50	1009
C24	Warmer	C3	R1	2015-01-06	2015-02-20	2015-03-10	2015-05-31	2015-06-05	63	82	354.032	732.521	18	48	1117
C24	Warmer	C3	R2	2015-01-06	2015-02-22	2015-03-14	2015-05-30	2015-06-07	67	77	371.178	703.375	19	43	1280
C24	Warmer	C3	R3	2015-01-06	2015-02-23	2015-03-16	2015-05-26	2015-06-02	69	71	381.578	645.375	20	49	1010
C24	Warmer	C3	R4	2015-01-06	2015-02-22	2015-03-16	2015-05-29	2015-06-05	69	74	381.578	680.975	20	44	1060
C24	Warmer	C3	R5	2015-01-06	2015-02-21	2015-03-13	2015-05-31	2015-06-07	66	79	368.928	717.625	19	40	1009
C24	Warmer	C3	R6	2015-01-06	2015-02-22	2015-03-12	2015-05-28	2015-06-05	65	77	365.498	685.055	18	48	1030
C24	Warmer	C3	R7	2015-01-06	2015-02-22	2015-03-12	2015-05-28	2015-06-05	65	77	365.498	685.055	20	46	1009
C24	Warmer	C3	R8	2015-01-06	2015-02-23	2015-03-13	2015-05-30	2015-06-06	66	78	368.928	669.825	18	44	1100
C24	Warmer	C4	R1	2015-01-13	2015-03-10	2015-03-20	2015-05-31	2015-06-07	66	72	335.728	680.825	19	40	1190
C24	Warmer	C4	R2	2015-01-13	2015-03-12	2015-03-23	2015-05-30	2015-06-09	69	68	348.886	655.667	18	44	1200
C24	Warmer	C4	R3	2015-01-13	2015-03-15	2015-03-23	2015-05-27	2015-06-02	69	65	348.886	619.867	18	42	960
C24	Warmer	C4	R4	2015-01-13	2015-03-12	2015-03-24	2015-05-27	2015-06-04	70	64	357.25	611.503	20	46	930
C24	Warmer	C4	R5	2015-01-13	2015-03-11	2015-03-22	2015-05-26	2015-06-02	68	65	342.052	614.901	18	45	1040
C24	Warmer	C4	R6	2015-01-13	2015-03-12	2015-03-21	2015-05-30	2015-06-06	67	70	337.921	666.632	16	42	980
C24	Warmer	C4	R7	2015-01-13	2015-03-11	2015-03-24	2015-05-28	2015-06-06	70	65	357.25	623.303	15	42	903
C24	Warmer	C4	R8	2015-01-13	2015-03-11	2015-03-24	2015-05-31	2015-06-07	70	68	357.25	659.303	15	40	900
C24	Warmer	C5	R1	2015-01-20	2015-03-22	2015-04-05	2015-05-25	2015-06-08	75	50	391.953	495.2	19	44	980
C24	Warmer	C5	R2	2015-01-20	2015-03-22	2015-04-04	2015-05-31	2015-06-07	74	57	384.003	574.55	20	40	1009
C24	Warmer	C5	R3	2015-01-20	2015-03-24	2015-04-02	2015-05-28	2015-06-05	72	56	368.103	554.45	13	40	1070
C24	Warmer	C5	R4	2015-01-20	2015-03-21	2015-04-03	2015-05-27	2015-06-08	73	54	415.803	494.95	15	46	909
C24	Warmer	C5	R5	2015-01-20	2015-03-25	2015-04-04	2015-05-31	2015-06-05	74	57	384.003	574.55	21	45	1130
C24	Warmer	C5	R6	2015-01-20	2015-03-24	2015-04-02	2015-05-30	2015-06-03	72	58	368.103	578.45	25	48	1070
C24	Warmer	C5	R7	2015-01-20	2015-03-22	2015-04-03	2015-05-29	2015-06-05	73	56	376.053	558.5	25	43	930
C24	Warmer	C5	R8	2015-01-20	2015-03-21	2015-04-02	2015-05-27	2015-06-09	72	55	368.103	542.65	26	40	950
Cvi	Warmer	C1	R1	2014-12-23	2015-01-26	2015-02-01	2015-05-28	2015-06-01	40	116	356.444	834.109	18	59	930
Cvi	Warmer	C1	R2	2014-12-23	2015-01-20	2015-01-27	2015-05-26	2015-06-03	35	119	324	842.953	19	57	980
Cvi	Warmer	C1	R3	2014-12-23	2015-01-23	2015-02-01	2015-05-27	2015-06-04	40	115	356.444	822.309	19	60	932
Cvi	Warmer	C1	R4	2014-12-23	2015-01-23	2015-01-31	2015-05-29	2015-06-06	39	118	352	850.553	18	59	1203
Cvi	Warmer	C1	R5	2014-12-23	2015-01-24	2015-01-28	2015-05-26	2015-06-03	36	118	331	835.953	16	51	1100
Cvi	Warmer	C1	R6	2014-12-23	2015-01-20	2015-01-23	2015-05-28	2015-06-03	31	125	296	894.553	16	58	1203
Cvi	Warmer	C1	R7	2014-12-23	2015-01-20	2015-01-26	2015-05-27	2015-06-03	34	121	317	861.753	18	58	1300
Cvi	Warmer	C1	R8	2014-12-23	2015-01-20	2015-01-26	2015-05-29	2015-06-05	34	123	317	885.553	20	60	1340
Cvi	Warmer	C2	R1	2014-12-30	2015-02-03	2015-02-17	2015-05-26	2015-06-02	49	98	333.095	833.858	20	60	1200
Cvi	Warmer	C2	R2	2014-12-30	2015-02-05	2015-02-18	2015-05-25	2015-05-31	50	96	335.533	749.62	19	60	1003
Cvi	Warmer	C2	R3	2014-12-30	2015-02-03	2015-02-19	2015-05-26	2015-05-31	51	96	338.569	758.384	20	65	1380
Cvi	Warmer	C2	R4	2014-12-30	2015-02-03	2015-02-18	2015-05-26	2015-06-01	50	97	335.533	761.42	22	59	1203
Cvi	Warmer	C2	R5	2014-12-30	2015-02-03	2015-02-18	2015-05-27	2015-06-02	50	98	335.533	773.22	18	63	960
Cvi	Warmer	C2	R6	2014-12-30	2015-02-07	2015-02-20	2015-05-29	2015-06-03	52	98	342.387	790.166	19	61	1120
Cvi	Warmer	C2	R7	2014-12-30	2015-02-08	2015-02-20	2015-05-30	2015-06-05	52	99	342.387	814.166	20	58	1200
Cvi	Warmer	C2	R8	2014-12-30	2015-02-08	2015-02-26	2015-05-28	2015-06-03	58	91	342.387	778.166	21	60	1070
Cvi	Warmer	C3	R1	2015-01-06	2015-02-16	2015-03-03	2015-05-28	2015-06-03	56	86	326.923	723.63	19	60	1100
Cvi	Warmer	C3	R2	2015-01-06	2015-02-15	2015-03-02	2015-05-31	2015-06-06	55	90	323.035	773.518	18	58	1200
Cvi	Warmer	C3	R3	2015-01-06	2015-02-17	2015-03-06	2015-05-29	2015-06-05	59	84	339.403	723.15	20	56	1200
Cvi	Warmer	C3	R4	2015-01-06	2015-02-17	2015-03-06	2015-05-27	2015-06-03	59	82	339.403	699.35	21	57	1180
Cvi	Warmer	C3	R5	2015-01-06	2015-02-16	2015-03-05	2015-05-28	2015-06-02	58	84	337.051	713.502	18	57	1100
Cvi	Warmer	C3	R6	2015-01-06	2015-02-17	2015-03-05	2015-05-31	2015-06-05	58	87	337.051	749.502	19	60	950
Cvi	Warmer	C3	R7	2015-01-06	2015-02-13	2015-03-02	2015-05-30	2015-06-06	55	89	323.035	751.518	19	57	1020
Cvi	Warmer	C3	R8	2015-01-06	2015-02-17	2015-03-06	2015-05-28	2015-06-03	59	83	339.403	711.15	20	57	1100
Cvi	Warmer	C4	R1	2015-01-13	2015-03-09	2015-03-16	2015-05-29	2015-06-04	62	74	311.578	680.975	19	54	1050
Cvi	Warmer	C4	R2	2015-01-13	2015-03-10	2015-03-14	2015-05-29	2015-06-03	60	76	301.178	691.375	18	57	1080
Cvi	Warmer	C4	R3	2015-01-13	2015-03-12	2015-03-17	2015-05-30	2015-06-05	63	74	304.828	699.725	17	57	1045
Cvi	Warmer	C4	R4	2015-01-13	2015-03-09	2015-03-15	2015-05-31	2015-06-07	61	77	304.828	711.725	16	56	1200
Cvi	Warmer	C4	R5	2015-01-13	2015-03-08	2015-03-18	2015-05-25	2015-06-01	64	68	325.978	619.175	22	56	1050
Cvi	Warmer	C4	R6	2015-01-13	2015-03-10	2015-03-18	2015-05-27	2015-06-02	64	70	325.978	642.775	17	56	1140
Cvi	Warmer	C4	R7	2015-01-13	2015-03-10	2015-03-17	2015-05-28	2015-06-03	63	72	426.103	554.45	17	60	950
Cvi	Warmer	C4	R8	2015-01-13	2015-03-09	2015-03-17	2015-05-29	2015-06-04	63	73	319.278	673.275	25	54	980
Cvi	Warmer	C5	R1	2015-01-20	2015-03-21	2015-03-28	2015-05-29	2015-06-06	67	62	328.167	606.386	16	50	1140
Cvi	Warmer	C5	R2	2015-01-20	2015-03-19	2015-03-24	2015-06-01	2015-06-08	63	69	299.25	672.503	18	53	1050
Cvi	Warmer	C5	R3	2015-01-20	2015-03-19	2015-03-28	2015-05-30	2015-06-04	67	63	328.167	618.386	17	58	1100
Cvi	Warmer	C5	R4	2015-01-20	2015-03-20	2015-03-27	2015-05-29	2015-06-05	66	63	318.651	615.902	25	50	1070
Cvi	Warmer	C5	R5	2015-01-20	2015-03-21	2015-03-26	2015-05-31	2015-06-04	65	66	312.255	646.298	22	57	970
Cvi	Warmer	C5	R6	2015-01-20	2015-03-22	2015-03-26	2015-05-28	2015-06-05	65	63	312.255	610.298	17	60	1100
Cvi	Warmer	C5	R7	2015-01-20	2015-03-22	2015-03-27	2015-05-31	2015-06-05	66	65	318.651	639.902	17	52	1060
Cvi	Warmer	C5	R8	2015-01-20	2015-03-19	2015-03-28	2015-05-26	2015-06-01	67	59	328.167	594.386	18	55	1069
Col	Warmer	C1	R1	2014-12-23	2015-02-28	2015-03-15	2015-06-07	2015-06-12	82	84	514.828	804.125	19	56	780
Col	Warmer	C1	R2	2014-12-23	2015-02-25	2015-03-13	2015-06-06	2015-06-11	80	85	508.928	796.825	19	56	900
Col	Warmer	C1	R3	2014-12-23	2015-02-25	2015-03-12	2015-06-06	2015-06-10	79	86	505.498	800.255	25	60	780
Col	Warmer	C1	R4	2014-12-23	2015-02-25	2015-03-13	2015-06-10	2015-06-15	80	89	508.928	849.625	16	61	900
Col	Warmer	C1	R5	2014-12-23	2015-02-28	2015-03-15	2015-06-06	2015-06-12	82	83	514.828	790.925	17	50	780
Col	Warmer	C1	R6	2014-12-23	2015-02-28	2015-03-15	2015-06-07	2015-06-12	82	84	514.828	804.125	17	52	800
Col	Warmer	C1	R7	2014-12-23	2015-03-01	2015-03-15	2015-06-08	2015-06-13	82	85	514.828	817.325	19	53	900
Col	Warmer	C1	R8	2014-12-23	2015-03-01	2015-03-15	2015-06-12	2015-06-17	82	89	514.828	870.125	19	56	890
Col	Warmer	C2	R1	2014-12-30	2015-03-10	2015-03-30	2015-06-05	2015-06-11	90	67	543.483	679.07	15	60	950
Col	Warmer	C2	R2	2014-12-30	2015-03-10	2015-03-30	2015-06-06	2015-06-13	90	68	543.483	692.27	19	62	960
Col	Warmer	C2	R3	2014-12-30	2015-03-08	2015-03-30	2015-06-06	2015-06-15	90	68	543.483	692.27	18	58	803
Col	Warmer	C2	R4	2014-12-30	2015-03-09	2015-03-30	2015-06-05	2015-06-10	90	67	543.483	679.07	21	55	900
Col	Warmer	C2	R5	2014-12-30	2015-03-08	2015-03-28	2015-06-07	2015-06-13	88	71	526.167	722.786	23	55	890
Col	Warmer	C2	R6	2014-12-30	2015-03-09	2015-03-28	2015-06-08	2015-06-17	88	72	526.167	735.986	25	49	850
Col	Warmer	C2	R7	2014-12-30	2015-03-10	2015-03-27	2015-06-07	2015-06-12	87	72	516.651	732.302	26	53	850
Col	Warmer	C2	R8	2014-12-30	2015-03-10	2015-03-30	2015-06-05	2015-06-13	90	67	543.483	679.07	22	51	806
Col	Warmer	C3	R1	2015-01-06	2015-03-22	2015-04-02	2015-06-07	2015-06-12	86	66	496.103	682.85	26	51	880
Col	Warmer	C3	R2	2015-01-06	2015-03-21	2015-04-04	2015-06-05	2015-06-11	88	62	512.003	640.55	25	50	760
Col	Warmer	C3	R3	2015-01-06	2015-03-22	2015-04-02	2015-06-11	2015-06-17	86	70	496.103	735.65	24	50	850
Col	Warmer	C3	R4	2015-01-06	2015-03-21	2015-04-02	2015-06-07	2015-06-15	86	66	496.103	682.85	24	50	950
Col	Warmer	C3	R5	2015-01-06	2015-03-20	2015-04-02	2015-06-09	2015-06-15	86	68	496.103	709.25	25	50	860
Col	Warmer	C3	R6	2015-01-06	2015-03-24	2015-04-03	2015-06-10	2015-06-17	87	68	504.053	714.5	23	54	900
Col	Warmer	C3	R7	2015-01-06	2015-03-22	2015-04-05	2015-06-05	2015-06-11	89	61	519.953	632.6	20	53	800
Col	Warmer	C3	R8	2015-01-06	2015-03-25	2015-04-05	2015-06-08	2015-06-15	89	64	519.953	672.2	19	58	700
Col	Warmer	C4	R1	2015-01-13	2015-03-31	2015-04-15	2015-06-09	2015-06-15	92	55	530.353	605	23	50	850
Col	Warmer	C4	R2	2015-01-13	2015-04-02	2015-04-12	2015-06-05	2015-06-13	89	54	506.053	576.5	22	49	850
Col	Warmer	C4	R3	2015-01-13	2015-04-01	2015-04-10	2015-06-10	2015-06-15	87	61	489.853	658.7	18	50	800
Col	Warmer	C4	R4	2015-01-13	2015-04-01	2015-04-11	2015-06-08	2015-06-13	88	58	497.953	624.2	24	52	800
Col	Warmer	C4	R5	2015-01-13	2015-03-31	2015-04-12	2015-06-05	2015-06-11	89	54	506.053	576.5	19	59	850
Col	Warmer	C4	R6	2015-01-13	2015-04-02	2015-04-10	2015-06-05	2015-06-12	87	56	489.853	592.7	19	50	800
Col	Warmer	C4	R7	2015-01-13	2015-03-30	2015-04-10	2015-06-07	2015-06-12	87	58	489.853	619.1	23	50	860
Col	Warmer	C4	R8	2015-01-13	2015-04-02	2015-04-12	2015-06-06	2015-06-14	89	55	506.053	589.7	25	51	800
Col	Warmer	C5	R1	2015-01-20	2015-04-09	2015-04-21	2015-06-05	2015-06-10	91	45	521.853	502.7	21	48	836
Col	Warmer	C5	R2	2015-01-20	2015-04-08	2015-04-19	2015-06-10	2015-06-14	89	52	505.353	585.2	23	48	800
Col	Warmer	C5	R3	2015-01-20	2015-04-09	2015-04-20	2015-06-05	2015-06-12	90	46	513.603	510.95	24	49	870
Col	Warmer	C5	R4	2015-01-20	2015-04-07	2015-04-17	2015-06-12	2015-06-16	87	56	488.853	628.1	23	53	830
Col	Warmer	C5	R5	2015-01-20	2015-04-09	2015-04-19	2015-06-10	2015-06-18	89	52	505.353	585.2	18	55	800
Col	Warmer	C5	R6	2015-01-20	2015-04-10	2015-04-20	2015-06-09	2015-06-13	90	50	513.603	563.75	19	52	860
Col	Warmer	C5	R7	2015-01-20	2015-04-10	2015-04-18	2015-06-10	2015-06-16	88	53	497.103	593.45	22	55	850
Col	Warmer	C5	R8	2015-01-20	2015-04-09	2015-04-19	2015-06-08	2015-06-14	89	50	505.353	558.8	18	49	800
Ler	Warmer	C1	R1	2014-12-23	2015-02-25	2015-03-01	2015-06-11	2015-06-14	68	102	457.083	914.67	27	56	780
Ler	Warmer	C1	R2	2014-12-23	2015-02-25	2015-03-02	2015-06-11	2015-06-14	69	101	463.035	908.718	20	58	739
Ler	Warmer	C1	R3	2014-12-23	2015-02-25	2015-03-02	2015-06-13	2015-06-18	69	103	463.035	935.118	26	50	750
Ler	Warmer	C1	R4	2014-12-23	2015-02-25	2015-03-03	2015-06-12	2015-06-15	70	101	466.923	918.03	18	62	800
Ler	Warmer	C1	R5	2014-12-23	2015-02-24	2015-03-02	2015-06-11	2015-06-14	69	101	463.035	908.718	17	55	830
Ler	Warmer	C1	R6	2014-12-23	2015-02-24	2015-03-01	2015-06-13	2015-06-17	68	104	457.083	941.07	17	58	830
Ler	Warmer	C1	R7	2014-12-23	2015-02-27	2015-03-01	2015-06-12	2015-06-18	68	103	457.083	927.87	16	52	850
Ler	Warmer	C1	R8	2014-12-23	2015-02-27	2015-03-01	2015-06-15	2015-06-20	68	106	457.083	967.47	20	62	800
Ler	Warmer	C2	R1	2014-12-30	2015-03-08	2015-03-13	2015-06-13	2015-06-17	73	92	438.928	889.225	15	61	800
Ler	Warmer	C2	R2	2014-12-30	2015-03-08	2015-03-13	2015-06-15	2015-06-21	73	94	438.928	915.625	22	63	803
Ler	Warmer	C2	R3	2014-12-30	2015-03-08	2015-02-15	2015-06-13	2015-06-16	75	90	444.828	883.325	20	50	939
Ler	Warmer	C2	R4	2014-12-30	2015-03-09	2015-03-16	2015-06-12	2015-06-17	76	88	451.578	863.375	21	53	930
Ler	Warmer	C2	R5	2014-12-30	2015-03-08	2015-03-16	2015-06-13	2015-06-20	76	89	451.578	876.575	23	53	849
Ler	Warmer	C2	R6	2014-12-30	2015-03-09	2015-03-13	2015-06-17	2015-06-23	73	96	438.928	942.025	24	52	700
Ler	Warmer	C2	R7	2014-12-30	2015-03-07	2015-03-16	2015-06-15	2015-06-18	76	91	451.578	902.975	24	60	750
Ler	Warmer	C2	R8	2014-12-30	2015-03-08	2015-03-16	2015-06-13	2015-06-18	76	89	451.578	876.575	23	51	700
Ler	Warmer	C3	R1	2015-01-06	2015-03-18	2015-03-22	2015-06-14	2015-06-21	75	84	412.052	859.301	25	50	730
Ler	Warmer	C3	R2	2015-01-06	2015-03-22	2015-03-24	2015-06-13	2015-06-18	77	81	427.25	830.903	23	52	800
Ler	Warmer	C3	R3	2015-01-06	2015-03-22	2015-03-22	2015-06-13	2015-06-19	75	83	412.052	846.101	22	50	810
Ler	Warmer	C3	R4	2015-01-06	2015-03-18	2015-03-22	2015-06-15	2015-06-20	75	85	412.052	872.501	24	58	809
Ler	Warmer	C3	R5	2015-01-06	2015-03-17	2015-03-24	2015-06-13	2015-06-19	77	81	427.25	840.903	24	56	903
Ler	Warmer	C3	R6	2015-01-06	2015-03-19	2015-04-23	2015-06-16	2015-06-23	76	85	418.886	878.867	23	53	890
Ler	Warmer	C3	R7	2015-01-06	2015-03-19	2015-03-25	2015-06-17	2015-06-23	78	84	425.155	885.798	23	60	830
Ler	Warmer	C3	R8	2015-01-06	2015-03-25	2015-03-25	2015-06-12	2015-06-20	78	79	435.155	809.798	23	53	650
Ler	Warmer	C4	R1	2015-01-13	2015-04-01	2015-04-02	2015-06-15	2015-06-20	79	74	426.103	788.45	23	50	709
Ler	Warmer	C4	R2	2015-01-13	2015-04-01	2015-04-02	2015-06-14	2015-06-20	79	73	426.103	775.25	22	52	833
Ler	Warmer	C4	R3	2015-01-13	2015-03-28	2015-04-03	2015-06-12	2015-06-21	80	70	434.053	740.9	21	50	800
Ler	Warmer	C4	R4	2015-01-13	2015-03-29	2015-04-01	2015-06-13	2015-06-19	78	73	418.303	769.85	22	57	830
Ler	Warmer	C4	R5	2015-01-13	2015-03-28	2015-04-03	2015-06-14	2015-06-17	80	72	434.053	767.3	22	50	845
Ler	Warmer	C4	R6	2015-01-13	2015-03-29	2015-04-02	2015-06-12	2015-06-20	79	71	426.103	748.85	22	55	850
Ler	Warmer	C4	R7	2015-01-13	2015-03-27	2015-04-02	2015-06-12	2015-06-18	79	71	426.103	748.85	21	55	803
Ler	Warmer	C4	R8	2015-01-13	2015-04-01	2015-04-05	2015-06-19	2015-06-24	82	75	449.953	817.4	23	60	701
Ler	Warmer	C5	R1	2015-01-20	2015-04-08	2015-04-10	2015-06-13	2015-06-19	80	64	431.853	698.3	21	59	830
Ler	Warmer	C5	R2	2015-01-20	2015-04-07	2015-04-13	2015-06-20	2015-06-25	83	68	456.153	766.4	23	50	800
Ler	Warmer	C5	R3	2015-01-20	2015-04-09	2015-04-10	2015-06-17	2015-06-22	80	68	431.853	751.1	22	50	813
Ler	Warmer	C5	R4	2015-01-20	2015-04-07	2015-04-13	2015-06-11	2015-06-24	83	59	456.153	647.6	18	59	880
Ler	Warmer	C5	R5	2015-01-20	2015-04-08	2015-04-12	2015-06-13	2015-06-19	82	62	448.053	682.1	17	59	700
Ler	Warmer	C5	R6	2015-01-20	2015-04-06	2015-04-10	2015-06-13	2015-06-18	80	64	431.853	698.3	17	53	803
Ler	Warmer	C5	R7	2015-01-20	2015-04-09	2015-04-09	2015-06-12	2015-06-19	79	64	423.753	693.2	19	54	890
Ler	Warmer	C5	R8	2015-01-20	2015-04-08	2015-04-09	2015-06-11	2015-06-17	79	63	423.753	680	18	55	765

## Sheet: Dataset_Table 2_Meteorology
Supplementary Dataset Table 2
Meteorological data during the experiments.
	Colder Group		Warmer Group
Y/M/D	Photoperiod	Mean temperature	Photoperiod	Mean temperature
2013-12-23	0.5	20	0.5	23
2013-12-24	0.5	20	0.5	23
2013-12-25	0.5	20	0.5	23
2013-12-26	0.5	20	0.5	23
2013-12-27	0.5	20	0.5	23
2013-12-28	0.5	20	0.5	23
2013-12-29	0.5	20	0.5	23
2013-12-30	0.5	20	0.5	23
2013-12-31	0.5	20	0.5	23
2014-01-01	0.5	20	0.5	23
2014-01-02	0.5	20	0.5	23
2014-01-03	0.5	20	0.5	23
2014-01-04	0.5	20	0.5	23
2014-01-05	0.5	20	0.5	23
2014-01-06	0.5	20	0.5	23
2014-01-07	0.5	20	0.5	23
2014-01-08	0.5	20	0.5	23
2014-01-09	0.5	20	0.5	23
2014-01-10	0.5	20	0.5	23
2014-01-11	0.5	20	0.5	23
2014-01-12	0.5	20	0.5	23
2014-01-13	0.5	20	0.5	23
2014-01-14	0.5	20	0.5	23
2014-01-15	0.5	20	0.5	23
2014-01-16	0.5	14	0.5	17
2014-01-17	0.5	14	0.5	17
2014-01-18	0.5	14	0.5	17
2014-01-19	0.5	14	0.5	17
2014-01-20	0.5	14	0.5	17
2014-01-21	0.5	14	0.5	17
2014-01-22	0.5	14	0.5	17
2014-01-23	0.5	14	0.5	17
2014-01-24	0.5	14	0.5	17
2014-01-25	0.5	14	0.5	17
2014-01-26	0.5	14	0.5	17
2014-01-27	0.5	14	0.5	17
2014-01-28	0.5	14	0.5	17
2014-01-29	0.5	14	0.5	17
2014-01-30	0.5	14	0.5	17
2014-01-31	0.5	14	0.5	17
2014-02-01	0.44	10.1	0.44	13.1
2014-02-02	0.44	10.2	0.44	13.2
2014-02-03	0.44	11.5	0.44	14.5
2014-02-04	0.44	8.8	0.44	11.8
2014-02-05	0.44	3.1	0.44	6.1
2014-02-06	0.44	2.8	0.44	5.8
2014-02-07	0.44	6.3	0.44	9.3
2014-02-08	0.45	4.6	0.45	7.6
2014-02-09	0.45	7.6	0.45	10.6
2014-02-10	0.45	6	0.45	9
2014-02-11	0.45	5.7	0.45	8.7
2014-02-12	0.45	5.6	0.45	8.6
2014-02-13	0.45	5.7	0.45	8.7
2014-02-14	0.45	2.9	0.45	5.9
2014-02-15	0.46	6	0.46	9
2014-02-16	0.46	8.1	0.46	11.1
2014-02-17	0.46	9.2	0.46	12.2
2014-02-18	0.46	5.3	0.46	8.3
2014-02-19	0.46	6.6	0.46	9.6
2014-02-20	0.46	8.3	0.46	11.3
2014-02-21	0.46	6	0.46	9
2014-02-22	0.47	7.2	0.47	10.2
2014-02-23	0.47	8.8	0.47	11.8
2014-02-24	0.47	10.8	0.47	13.8
2014-02-25	0.47	12.8	0.47	15.8
2014-02-26	0.47	12.7	0.47	15.7
2014-02-27	0.47	11.4	0.47	14.4
2014-02-28	0.47	14.7	0.47	17.7
2014-03-01	0.48	10.6	0.48	13.6
2014-03-02	0.48	12.4	0.48	15.4
2014-03-03	0.48	8.1	0.48	11.1
2014-03-04	0.48	11.6	0.48	14.6
2014-03-05	0.48	9.5	0.48	12.5
2014-03-06	0.48	4.9	0.48	7.9
2014-03-07	0.48	7.1	0.48	10.1
2014-03-08	0.49	7.4	0.49	10.4
2014-03-09	0.49	9.9	0.49	12.9
2014-03-10	0.49	5.6	0.49	8.6
2014-03-11	0.49	13.1	0.49	13.1
2014-03-12	0.49	16.3	0.49	16.3
2014-03-13	0.49	10	0.49	10
2014-03-14	0.5	7.5	0.5	7.5
2014-03-15	0.5	10.3	0.5	10.3
2014-03-16	0.5	16.5	0.5	16.5
2014-03-17	0.5	18.4	0.5	18.4
2014-03-18	0.5	16.4	0.5	16.4
2014-03-19	0.5	14.5	0.5	14.5
2014-03-20	0.5	11	0.5	11
2014-03-21	0.51	7.3	0.51	7.3
2014-03-22	0.51	11.1	0.51	11.1
2014-03-23	0.51	16.4	0.51	16.4
2014-03-24	0.51	19.4	0.51	19.4
2014-03-25	0.51	18.5	0.51	18.5
2014-03-26	0.51	13	0.51	13
2014-03-27	0.52	15.3	0.52	15.3
2014-03-28	0.52	21.3	0.52	21.3
2014-03-29	0.52	21.5	0.52	21.5
2014-03-30	0.52	17.8	0.52	17.8
2014-03-31	0.52	16.5	0.52	16.5
2014-04-01	0.52	15	0.52	18
2014-04-02	0.52	15	0.52	18
2014-04-03	0.53	15	0.53	18
2014-04-04	0.53	15	0.53	18
2014-04-05	0.53	15	0.53	18
2014-04-06	0.53	15	0.53	18
2014-04-07	0.53	15	0.53	18
2014-04-08	0.53	15	0.53	18
2014-04-09	0.53	15	0.53	18
2014-04-10	0.54	15	0.54	18
2014-04-11	0.54	15	0.54	18
2014-04-12	0.54	15	0.54	18
2014-04-13	0.54	15	0.54	18
2014-04-14	0.54	15	0.54	18
2014-04-15	0.54	15	0.54	18
2014-04-16	0.55	15	0.55	18
2014-04-17	0.55	15	0.55	18
2014-04-18	0.55	15	0.55	18
2014-04-19	0.55	15	0.55	18
2014-04-20	0.55	15	0.55	18
2014-04-21	0.55	15	0.55	18
2014-04-22	0.55	15	0.55	18
2014-04-23	0.55	15	0.55	18
2014-04-24	0.56	15	0.56	18
2014-04-25	0.56	15	0.56	18
2014-04-26	0.56	15	0.56	18
2014-04-27	0.56	15	0.56	18
2014-04-28	0.56	15	0.56	18
2014-04-29	0.56	15	0.56	18
2014-04-30	0.56	15	0.56	18
2014-05-01	0.57	20	0.57	23
2014-05-02	0.57	20	0.57	23
2014-05-03	0.57	20	0.57	23
2014-05-04	0.57	20	0.57	23
2014-05-05	0.57	20	0.57	23
2014-05-06	0.57	20	0.57	23
2014-05-07	0.57	20	0.57	23
2014-05-08	0.57	20	0.57	23
2014-05-09	0.58	20	0.58	23
2014-05-10	0.58	20	0.58	23
2014-05-11	0.58	20	0.58	23
2014-05-12	0.58	20	0.58	23
2014-05-13	0.58	20	0.58	23
2014-05-14	0.58	20	0.58	23
2014-05-15	0.58	20	0.58	23
2014-05-16	0.58	20	0.58	23
2014-05-17	0.58	20	0.58	23
2014-05-18	0.59	20	0.59	23
2014-05-19	0.59	20	0.59	23
2014-05-20	0.59	20	0.59	23
2014-05-21	0.59	20	0.59	23
2014-05-22	0.59	20	0.59	23
2014-05-23	0.59	20	0.59	23
2014-05-24	0.59	20	0.59	23
2014-05-25	0.59	20	0.59	23
2014-05-26	0.59	20	0.59	23
2014-05-27	0.59	20	0.59	23
2014-05-28	0.59	20	0.59	23
2014-05-29	0.6	20	0.6	23
2014-05-30	0.6	20	0.6	23
2014-05-31	0.6	20	0.6	23
2014-06-01	0.6	23	0.6	25
2014-06-02	0.6	23	0.6	25
2014-06-03	0.6	23	0.6	25
2014-06-04	0.6	23	0.6	25
2014-06-05	0.6	23	0.6	25
2014-06-06	0.6	23	0.6	25
2014-06-07	0.6	23	0.6	25
2014-06-08	0.6	23	0.6	25
2014-06-09	0.6	23	0.6	25
2014-06-10	0.6	23	0.6	25
2014-06-11	0.6	23	0.6	25
2014-06-12	0.6	23	0.6	25
2014-06-13	0.6	23	0.6	25
2014-06-14	0.6	23	0.6	25
2014-06-15	0.6	23	0.6	25
2014-06-16	0.6	23	0.6	25
2014-06-17	0.6	23	0.6	25
2014-06-18	0.6	23	0.6	25
2014-06-19	0.6	23	0.6	25
2014-06-20	0.6	23	0.6	25
2014-06-21	0.6	23	0.6	25
2014-06-22	0.6	23	0.6	25
2014-06-23	0.6	23	0.6	25
2014-06-24	0.6	23	0.6	25
2014-06-25	0.6	23	0.6	25
2014-06-26	0.6	23	0.6	25
2014-06-27	0.6	23	0.6	25
2014-06-28	0.6	23	0.6	25
2014-06-29	0.6	23	0.6	25
2014-06-30	0.6	23	0.6	25
2014-07-01	0.6	25	0.6	27
2014-07-02	0.6	25	0.6	27
2014-07-03	0.6	25	0.6	27
2014-07-04	0.6	25	0.6	27
2014-07-05	0.6	25	0.6	27
2014-07-06	0.6	25	0.6	27
2014-07-07	0.6	25	0.6	27
2014-07-08	0.6	25	0.6	27
2014-07-09	0.6	25	0.6	27
2014-07-10	0.6	25	0.6	27
2014-07-11	0.6	25	0.6	27
2014-07-12	0.6	25	0.6	27
2014-07-13	0.6	25	0.6	27
2014-07-14	0.6	25	0.6	27
2014-07-15	0.6	25	0.6	27
2014-07-16	0.6	25	0.6	27
2014-07-17	0.59	25	0.59	27
2014-07-18	0.59	25	0.59	27
2014-07-19	0.59	25	0.59	27
2014-07-20	0.59	25	0.59	27
2014-07-21	0.59	25	0.59	27
2014-07-22	0.59	25	0.59	27
2014-07-23	0.59	25	0.59	27
2014-07-24	0.59	25	0.59	27
2014-07-25	0.59	25	0.59	27
2014-07-26	0.59	25	0.59	27
2014-07-27	0.58	25	0.58	27
2014-07-28	0.58	25	0.58	27
2014-07-29	0.58	25	0.58	27
2014-07-30	0.58	25	0.58	27
2014-07-31	0.58	25	0.58	27

## Sheet: Dataset_Table_3_RILs
Supplementary Dataset Table 3
Phenological measurements for RILs (Mean of eight replicates for each line). Marker information was kindly sent to me by Prof. Maarten Koornneef.
Bolting time	Flowering initiation	flowering termination	Marker	PVV4	CRY2	AXR-1	HH.335C-Col	DF.162L/164C-Col	BH.147L	EC.480C	EC.66C	GD.86L	g2395	CH.160L-Col	AD.121C	AD.106L-Col	GB.112L	BH.106L	GD.97L	DF.93C	CD.108L-Col	DF.85C	FD.59C	BF.206L-Col	CH.200C	DF.260L-Col	EC.88C	DF.408C-Col	HH.375L	CH.215L	BF.116C	GH.157L-Col	CC.318C	CD.173L/175C-Col	FD.90L-Col	CD.227C	HH.360L-Col		AD.156C	BF.325L	GH.580L	CH.610C	EC.495C-Col	FD.81L	BF.105C	CH.284C	FD.222L-Col	EG.66L	CH.65C
			Chr.	1	1	1	1	1	1	1	1	1	1	1	1	1	1	1	1	1	1	1	1	1	1	1	1	1	1	1	1	1	1	1	1	1	1		2	2	2	2	2	2	2	2	2	2	2
			CM	0	5.276	6.261	10.85	12.95	14.046	15.12	21.771	23.747	27.494	29.861	40.66	41.869	52.095	53.988	59.376	61.399	62.264	64.35	65.923	71.931	77.693	81.668	83.621	87.031	93.793	94.49	101.627	104.787	111.856	115.314	117.441	121.744	125.955		0	6.653	13.488	15.564	16.879	18.506	19.575	22.16	26.566	28.914	30.33
67.8571	83.7143	185.286		A	A	A	A	A	A	A	A	A	A	A	A	A	A	A	A	A	A	A	A	A	A	A	A	A	B	B	B	B	B	B	B	B	B		B	B	B	B	B	B	B	B	B	B	B
85.5714	101	183.143		B	B	B	A	A	A	A	A	A	A	A	A	A	B	B	B	B	B	B	B	B	B	B	B	B	B	B	B	B	B	B	B	B	B		A	A	A	A	A	A	A	A	A	A	A
68.4286	84.4286	182.571		B	B	B	B	B	B	B	B	B	B	B	A	A	A	A	A	A	A	A	A	A	A	B	B	B	B	B	B	B	B	B	B	B	B		A	A	A	A	A	A	A	A	A	A	A
74.5	93.625	172.125		B	B	B	B	B	B	B	B	B	B	B	B	B	B	B	B	A	A	A	A	A	A	A	A	A	A	A	B	B	B	B	B	B	B		B	B	B	B	B	B	B	B	B	B	B
128.375	129.75	182.875		A	A	A	A	A	A	A	A	A	A	A	B	B	B	B	B	B	B	B	B	B	B	B	B	B	B	B	B	B	B	B	B	B	B		A	A	A	A	A	A	A	A	A	A	A
68.1429	83.2857	180.286		B	B	B	B	B	A	A	A	A	A	A	A	B	B	B	B	B	B	B	B	B	B	B	B	B	B	B	B	B	B	B	B	B	B		B	B	A	A	A	A	A	B	B	A	A
115	126.875	189.625		B	B	B	B	B	B	B	B	B	B	B	B	B	B	B	B	B	B	A	A	A	A	A	A	A	B	B	B	B	B	B	B	B	B		A	A	A	A	A	A	A	A	A	A	A
65	82.8571	122.714		B	B	B	B	B	B	B	B	B	B	B	B	B	B	B	A	A	A	A	A	A	A	A	A	A	A	A	A	A	A	B	B	B	B		B	B	B	B	B	A	A	A	A	A	A
89.375	118.375	189.875		A	A	A	A	A	A	A	A	A	A	A	A	A	A	A	A	A	A	A	A	A	A	A	A	A	A	A	A	A	A	A	A	A	A		B	B	B	B	B	B	B	B	B	B	B
98.8571	101.429	180.857		A	A	A	B	B	B	B	B	B	B	B	A	A	B	B	B	A	B	A	A	B	B	A	A	A	A	A	A	A	A	A	B	B	A		B	A	A	A	A	A	A	A	A	A	A
123.444	125	195.889		A	A	A	A	A	A	A	A	A	A	A	A	A	A	A	A	A	A	A	A	A	A	A	A	A	A	A	A	A	A	A	A	A	A		A	A	A	A	A	A	A	A	A	A	A
133.714	141.143	182.714		A	A	A	A	A	A	A	B	B	B	B	B	B	A	A	B	B	B	B	B	B	B	B	B	B	A	A	A	A	A	A	A	A	A		A	A	A	A	A	A	A	A	B	B	B
101	111.429	182.571		A	A	A	A	A	A	A	A	A	A	A	B	B	B	B	B	A	A	A	A	A	A	A	A	A	A	A	B	B	B	B	B	B	B		A	A	A	A	A	A	A	A	A	A	A
112.857	122.714	182.714		B	B	B	B	B	B	B	B	B	B	B	B	B	B	B	B	B	B	B	B	B	B	B	B	A	A	A	A	B	B	B	B	B	B		A	A	A	A	A	A	A	A	A	A	A
114.429	127.571	183.429		A	A	A	A	A	A	A	A	B	B	B	A	A	A	A	A	A	A	A	A	A	A	A	A	A	A	A	A	A	A	B	B	B	B		B	B	B	B	B	B	B	B	B	B	B
83.2	98	185		B	B	B	B	B	B	B	B	B	B	B	B	B	B	B	A	A	A	A	A	A	A	A	A	A	A	A	A	A	A	A	A	A	A		B	B	B	B	B	B	B	B	B	B	B
130.571	132.714	193.429		A	B	B	B	B	B	B	B	B	B	B	B	B	B	B	B	A	A	A	B	B	B	B	B	B	B	B	B	B	A	B	B	B	B		B	A	A	A	A	A	A	A	A	A	A
140.429	142	182.571		B	A	A	B	B	B	B	B	B	B	B	A	A	A	A	A	B	A	B	B	B	B	B	B	B	B	B	B	B	B	B	B	A	A		A	A	A	A	A	A	A	A	A	A	A
64.4286	81.4286	182.286		B	B	B	B	B	B	B	B	B	B	B	B	B	B	B	B	B	B	B	B	B	A	A	A	A	A	A	A	A	B	B	B	B	B		B	B	B	A	A	A	A	A	A	A	A
66	82.5714	182.286		B	B	NA	A	A	A	A	NA	NA	A	A	A	A	A	A	A	A	A	A	A	A	A	A	A	A	A	A	A	B	B	B	B	B	B		A	B	B	B	B	B	B	B	A	A	A
69.625	100.25	180.75		B	B	B	B	B	B	B	B	B	A	A	A	A	B	B	B	B	B	B	B	B	B	B	B	B	B	B	B	B	A	A	A	A	A		A	A	A	A	A	A	A	A	A	A	A
99.8889	113.111	188.667		A	A	A	B	B	B	B	B	B	B	B	A	A	A	A	A	A	A	A	A	A	A	A	A	A	A	A	A	A	A	A	A	A	A		B	B	B	B	B	B	A	A	A	A	A
105.714	114.857	186.286		B	B	B	B	B	B	B	B	B	B	B	B	B	B	B	B	B	B	B	NA	A	B	B	A	A	A	A	B	B	B	B	B	B	B		B	B	B	A	A	A	A	A	A	A	A
98.1429	101.571	182.571		A	A	A	A	A	A	A	A	A	A	A	B	B	A	A	A	A	A	A	A	A	A	A	A	A	A	A	A	A	A	A	A	A	A		A	A	A	A	A	A	A	A	A	A	A
68.7143	83.1429	182.143		B	B	B	B	B	B	B	B	B	A	NA	A	A	A	A	B	B	B	B	B	B	B	B	B	B	B	B	B	B	B	B	B	B	B		B	B	B	B	B	B	B	B	B	B	A
127.143	132.429	181.429		B	B	A	A	A	A	A	A	A	A	A	A	A	A	A	A	B	B	B	B	B	B	B	B	B	B	B	B	B	B	B	B	A	A		A	A	A	A	A	A	A	A	A	A	A
122.286	132.429	183.714		B	A	A	A	A	A	A	A	A	A	A	A	A	A	A	A	A	A	A	A	A	A	A	A	A	B	B	B	B	B	B	B	B	B		A	A	A	A	A	A	A	A	B	B	B
124.556	128.111	182		A	A	A	A	A	A	A	A	A	A	A	B	B	B	B	B	A	A	B	B	B	B	B	A	A	A	A	A	B	B	B	B	B	B		A	A	A	A	A	A	A	A	A	A	A
95.5714	110.429	182.857		B	B	B	B	B	B	B	B	B	B	B	A	A	A	A	A	A	A	A	A	B	A	A	A	A	A	A	A	A	A	A	A	A	A		B	B	B	B	B	B	B	B	B	B	B
84.4286	98.2857	181.714		B	B	B	B	B	B	B	B	A	A	A	A	A	B	B	B	B	B	B	B	A	A	A	A	A	A	A	A	A	A	A	B	B	A		A	A	B	A	B	B	B	B	B	B	B
120.857	134.857	182.286		A	A	A	A	A	A	A	A	A	A	A	A	A	A	A	A	A	A	A	A	A	A	A	A	A	A	A	B	B	B	B	B	B	B		B	B	B	B	B	B	B	B	B	B	B
96.25	108.625	188.125		A	A	A	A	A	A	A	A	A	A	A	A	A	A	A	A	A	A	A	A	A	A	A	A	A	A	A	A	B	B	B	B	B	B		B	B	B	B	B	B	B	B	B	B	B
102.143	120.143	188		B	B	B	B	B	B	B	B	B	B	B	A	A	A	A	A	A	A	A	A	A	A	A	A	A	A	A	B	B	B	B	B	B	B		A	A	A	A	B	B	B	B	B	B	B
127.143	138	182.571		A	A	A	A	A	A	A	A	A	A	A	A	A	A	A	A	A	A	A	A	A	A	A	A	A	A	A	A	B	B	B	A	A	A		B	B	B	B	B	B	B	B	B	B	B
87.5714	102.286	189		B	B	B	B	B	B	B	B	B	B	B	B	B	A	A	A	A	A	A	A	A	A	A	A	B	B	B	B	B	B	B	B	B	B		B	B	B	B	A	A	A	A	A	A	A
96.8571	100.571	182.714		B	B	B	B	B	B	B	B	A	A	A	A	A	A	A	A	A	A	A	A	A	A	A	A	A	A	A	A	A	B	B	B	B	B		A	A	A	A	A	A	A	A	A	A	A
119	130	182.286		B	B	B	A	A	A	B	B	B	B	B	B	B	B	B	B	B	B	B	B	B	A	A	A	A	A	A	A	A	A	A	A	A	A		A	B	B	B	B	B	B	B	B	B	B
107.143	120.143	188.571		A	A	A	A	A	A	A	A	A	A	A	A	A	A	A	A	A	A	A	A	A	A	A	A	B	B	B	B	B	B	A	A	A	A		A	B	B	B	B	B	B	B	B	B	B
111.857	122.571	183.286		A	A	A	A	A	B	B	B	B	B	B	B	B	B	B	B	B	B	B	B	A	A	A	A	A	A	A	A	A	A	A	A	A	A		A	A	A	A	A	B	B	A	A	A	A
75.7143	90.1429	181.857		B	B	B	B	B	B	B	B	B	B	B	B	B	B	B	B	B	B	B	B	B	B	B	B	B	B	B	B	B	B	B	B	B	B		B	B	B	B	B	B	B	B	B	B	B
96.5714	108.714	183.429		A	A	A	A	B	B	B	B	B	B	B	B	B	B	B	B	B	B	B	B	B	B	A	A	A	A	A	A	A	A	A	A	A	B		B	B	B	B	B	B	B	A	A	A	A
99.2857	122.857	182.429		B	B	B	B	B	B	B	B	B	B	B	B	B	B	B	B	B	B	B	B	A	A	A	A	A	A	A	A	A	A	A	A	A	A		B	B	A	A	A	A	A	A	A	A	A
95	110.714	182.714		B	B	B	B	B	B	B	B	B	B	B	A	A	A	A	A	A	A	A	A	A	A	A	A	A	A	A	A	A	A	A	A	A	A		B	B	B	B	B	B	B	B	A	A	A
109.571	117.571	188.429		A	A	A	A	A	B	B	B	B	B	B	B	B	B	B	A	A	A	A	A	A	A	A	A	A	A	A	A	A	B	B	B	B	B		A	A	A	A	A	A	A	A	A	A	A
128.429	131	183.143		B	A	A	A	A	A	A	A	B	B	B	B	B	B	B	B	B	B	B	B	B	B	B	B	B	B	B	B	B	B	B	B	B	B		B	B	A	A	A	A	A	A	B	B	A
121.571	123.429	183.429		A	A	A	A	A	A	A	A	A	A	A	A	A	A	A	A	A	A	A	A	A	A	A	A	A	A	A	A	A	B	B	B	B	B		B	B	B	B	B	B	B	B	B	B	B
125.2	126.3	185.5		A	A	A	B	B	B	B	B	B	B	B	B	B	B	B	B	B	B	B	B	A	A	A	A	A	A	A	A	A	A	A	A	A	A		A	A	A	A	A	A	A	A	A	A	A
102.429	112.429	182.714		A	B	B	B	B	B	B	A	A	A	A	A	A	A	A	A	A	A	A	A	A	A	A	A	A	A	A	A	B	B	B	A	A	A		A	A	B	B	B	B	B	B	B	B	B
81.875	94.125	181.75		B	B	B	B	B	B	B	B	B	B	B	B	B	A	A	A	A	A	A	A	A	A	A	A	A	A	A	A	A	A	A	A	A	A		A	A	A	A	A	A	A	A	A	A	A
87.5714	99.2857	183.286		A	A	A	A	A	A	A	A	A	A	A	A	A	A	A	A	A	A	A	A	A	A	A	A	A	A	A	A	A	A	A	A	A	A		A	A	A	A	A	A	A	A	A	A	A
69.2857	83.8571	181		B	B	B	B	B	B	B	B	B	B	B	B	B	A	A	A	A	A	A	A	B	B	B	B	B	B	B	A	A	B	B	A	A	A		A	A	A	A	A	A	A	A	A	B	B
114.556	131.333	189.556		B	B	B	B	B	B	B	A	A	A	A	A	A	A	A	A	A	A	A	A	A	A	A	B	B	B	B	B	B	B	B	B	B	B		B	B	B	B	B	B	B	B	B	B	B
75.2857	92.2857	184		A	A	A	A	A	A	A	A	A	A	A	A	A	A	A	A	A	A	A	A	A	A	A	A	A	A	A	A	A	A	A	A	A	A		B	B	B	B	B	B	B	B	B	B	B
89.5714	101.571	186.714		B	B	B	B	B	B	B	B	B	B	B	B	B	B	B	B	B	B	B	B	B	B	B	B	B	B	B	B	B	B	B	B	B	B		B	B	B	B	B	B	B	B	B	B	B
115.778	128.444	183.556		A	A	A	A	A	A	A	B	B	B	B	B	B	B	B	B	B	B	B	A	B	B	B	B	B	A	A	B	B	B	B	B	B	B		A	A	A	A	A	A	A	A	A	A	B
99.7143	112.857	190.286		B	B	B	B	B	B	B	B	B	B	B	B	B	B	B	B	B	B	B	B	B	B	B	B	B	B	B	B	NA	B	B	B	B	B		B	B	NA	B	B	B	B	B	B	B	B
104.571	116.429	183.143		A	A	A	A	A	A	A	B	B	B	B	B	B	B	B	B	B	B	B	B	B	B	B	B	B	B	B	B	B	B	B	B	B	B		B	B	B	B	B	B	B	A	B	B	B
101.429	112.571	183.143		B	B	B	B	B	B	B	A	A	A	A	A	A	A	A	A	A	A	A	A	A	A	B	B	B	B	B	B	B	B	B	B	B	B		B	B	B	B	B	B	B	B	A	A	A
121	125	183		B	B	B	B	B	B	B	B	B	B	B	B	B	B	B	B	B	B	B	B	B	B	B	B	B	B	B	B	B	B	B	B	B	B		A	A	A	A	A	A	A	A	A	A	A
69	83	184		B	B	B	B	B	B	B	B	B	B	A	A	A	A	A	A	A	A	A	A	B	B	B	B	B	B	B	B	B	B	B	B	B	B		B	B	B	B	B	B	B	B	B	B	B
72	84	189		A	B	B	B	B	B	B	B	B	B	B	B	B	B	B	B	B	B	B	B	B	B	B	B	B	B	B	B	B	B	B	B	A	A		A	A	A	A	A	A	A	A	A	A	A
131	134	183		A	A	A	A	A	A	A	B	B	B	B	B	B	B	A	A	A	A	A	A	A	A	A	A	A	B	B	B	B	B	B	B	B	B		A	A	A	B	B	B	B	B	B	B	B
93	104	183		B	B	B	B	B	B	B	B	A	A	A	A	A	A	A	A	A	A	A	A	B	B	B	B	B	B	B	B	B	B	B	B	B	B		A	A	A	A	A	A	A	A	A	A	A
115	126	189		A	A	A	A	A	A	A	A	A	A	A	A	A	A	A	B	B	B	B	B	B	B	B	B	B	B	B	B	B	B	B	B	A	A		A	A	A	A	A	A	A	A	A	A	A
114	126	180		B	B	B	B	B	B	B	B	B	B	B	B	B	A	A	A	A	A	A	A	B	B	B	B	A	A	A	A	A	A	A	A	A	A		A	A	A	A	A	A	A	A	A	A	A
124	129	183		A	A	A	A	B	B	B	B	B	B	B	A	A	A	A	A	A	A	A	A	A	A	A	A	A	B	B	A	A	B	B	B	B	B		A	A	A	A	A	A	A	A	A	A	A
127	141	182		A	A	A	A	A	A	B	B	B	B	B	A	A	B	B	B	A	B	A	A	A	A	A	A	A	A	A	A	B	B	B	B	B	B		B	B	B	B	B	A	A	A	A	A	A
99	112	180		B	B	B	B	B	B	B	A	A	A	A	A	A	A	A	A	A	A	A	A	A	A	A	A	A	A	A	B	B	B	B	B	B	B		A	B	B	B	B	B	B	B	B	B	B
112	121	183		A	A	A	A	A	A	A	A	A	A	B	B	B	B	B	B	B	B	B	B	B	A	A	A	A	A	A	A	A	A	A	A	A	B		B	B	B	B	B	B	B	B	B	B	B
99	113	184		B	B	B	B	B	B	B	B	B	B	B	B	B	B	B	B	B	B	B	B	B	B	B	B	B	A	A	A	A	A	A	A	A	A		B	A	A	A	A	A	A	A	A	A	A
124	134	189		A	A	A	A	A	A	A	A	A	A	A	A	A	B	A	A	A	A	A	A	A	B	B	B	B	B	B	B	B	B	B	B	B	B		B	B	B	B	B	B	B	B	B	B	B
141	143	189		A	A	A	A	A	A	A	A	A	A	A	A	A	A	NA	NA	B	B	B	B	B	A	A	A	A	A	A	A	A	A	A	A	A	A		B	B	B	B	B	B	B	B	A	A	A
116	127	183		B	A	A	A	A	A	A	A	A	A	A	A	A	A	A	A	A	A	A	A	A	A	A	A	A	A	B	B	B	B	B	B	B	B		B	A	A	A	A	A	A	A	A	A	A
85	97	183		B	B	B	B	B	B	B	B	B	B	B	B	B	A	A	A	A	A	A	A	A	A	A	A	A	A	A	B	B	B	B	B	B	B		B	B	B	B	B	B	B	B	B	B	B
126	141	189		A	A	A	A	A	A	A	A	A	B	B	A	A	B	B	B	B	B	B	B	B	A	A	A	A	A	A	A	A	A	A	A	A	A		A	A	B	B	B	B	B	B	B	B	B
95	110	189		A	B	B	B	B	B	B	B	B	B	B	B	B	B	B	B	A	B	A	A	A	A	A	A	A	A	A	A	A	A	A	A	A	A		B	B	B	B	B	B	B	B	B	B	B
111	121	182		A	A	A	A	A	A	A	A	A	A	A	A	A	A	A	A	A	A	A	A	A	A	A	A	A	A	A	B	B	B	B	B	B	B		B	B	A	A	A	A	A	A	A	A	A
111	113	182		A	A	A	A	A	A	A	B	B	B	B	B	B	B	B	A	A	A	A	A	A	A	A	A	A	A	A	A	A	A	A	A	A	A		A	A	A	A	A	A	A	A	A	A	A
96	112	182		B	B	B	B	B	B	B	B	B	B	B	A	A	A	A	A	A	A	A	A	A	A	A	A	A	A	A	A	A	A	A	A	A	A		A	A	A	A	A	A	A	A	A	A	A
127	144	189		A	A	A	A	A	A	A	B	B	B	B	B	B	B	B	B	B	B	B	B	B	B	A	A	A	A	A	A	A	A	A	A	B	B		A	A	A	A	A	A	B	B	B	B	B
125	141	190		A	A	A	A	A	A	A	A	A	A	A	A	A	A	A	A	A	A	A	A	A	A	A	A	A	A	A	A	A	A	A	A	A	A		A	A	A	A	A	A	A	A	A	A	A
68	83	183		B	B	B	B	B	B	B	B	B	B	A	A	A	A	A	A	A	A	A	A	A	A	A	A	A	A	A	A	A	A	A	A	A	A		B	A	A	A	A	A	A	A	A	A	A
127	144	189		B	A	A	A	A	A	A	A	A	A	A	A	A	B	B	B	B	B	B	B	B	B	B	B	B	B	B	B	B	B	B	B	B	B		B	B	B	B	B	B	B	B	B	B	B
69	84	182		B	B	B	B	B	B	B	B	B	B	B	B	B	A	A	A	A	A	A	A	A	A	A	A	A	B	B	A	A	A	A	A	A	A		A	A	A	A	A	A	A	A	A	A	A
68	83	182		B	B	B	B	B	B	B	B	B	B	B	B	B	B	B	B	B	B	B	B	B	B	B	B	B	B	B	B	B	B	B	B	B	A		A	A	A	A	B	B	B	B	B	B	A
68	82	182		B	B	B	B	B	B	B	B	B	B	B	B	B	A	A	A	B	A	B	B	A	A	A	A	A	A	A	A	A	A	A	A	A	B		B	B	B	A	A	A	A	A	A	A	A
69	84	182		B	B	B	B	B	B	B	B	B	B	B	A	A	A	B	B	B	B	B	A	A	A	A	A	A	A	A	A	A	A	A	A	A	A		A	A	A	A	A	A	A	A	A	A	A
127	146	189		B	B	B	B	B	B	B	B	B	B	B	A	A	A	A	B	B	B	B	B	B	B	B	B	B	B	B	B	B	B	B	B	B	B		A	A	A	A	A	A	A	A	A	A	A
125	144	189		A	A	A	A	A	A	A	A	A	B	B	B	B	B	B	B	B	B	B	B	B	B	B	B	B	A	A	A	A	B	B	B	B	B		B	A	A	B	B	B	B	B	B	A	A
68	82	183		B	B	B	B	B	B	B	B	B	B	B	B	B	B	B	B	B	B	B	B	B	B	B	B	B	B	B	B	B	B	B	B	B	B		A	A	B	B	B	B	B	B	A	A	A
127	143	190		B	B	B	B	B	B	B	B	B	B	A	B	B	B	B	B	B	B	B	B	B	A	A	A	A	A	A	A	A	A	A	A	A	A		B	B	B	B	B	B	B	B	B	B	B
69	83	183		B	B	B	B	B	B	B	B	B	B	B	B	B	A	A	A	A	A	A	A	A	A	A	A	A	A	A	A	A	A	A	A	A	A		A	A	B	B	B	B	B	B	B	B	B
128	145	190		B	B	B	B	B	B	B	B	B	B	B	A	A	B	B	B	B	B	B	B	B	B	B	B	B	B	B	B	B	B	B	B	B	B		B	B	B	B	B	B	B	B	B	B	B
67	83	182		B	B	B	B	B	B	B	B	B	B	B	B	B	A	A	A	A	A	A	A	B	A	A	A	A	A	A	B	B	B	B	B	B	B		A	A	A	A	A	A	A	A	A	A	A
127	144	189		A	A	A	A	B	B	B	B	B	B	B	B	B	B	B	A	A	A	A	A	A	A	A	A	A	A	A	A	A	A	A	A	A	A		A	A	A	A	A	A	A	A	A	A	A
126	144	189		A	A	B	B	A	A	A	A	A	A	A	B	B	B	B	B	B	B	B	B	B	B	B	B	A	A	A	B	B	B	B	B	A	A		B	B	B	B	B	B	A	A	A	A	A
127	144	189		B	B	B	B	B	B	B	B	B	A	A	A	A	A	A	A	A	A	A	A	A	B	B	B	B	B	B	A	A	B	B	B	B	B		B	B	B	A	A	A	A	A	A	A	A
67	82	183		B	B	B	B	B	B	B	B	B	B	B	B	B	B	B	B	B	B	B	B	B	B	B	A	A	A	A	A	A	A	B	B	B	B		B	B	B	B	B	B	B	B	B	B	B
127	145	189		B	B	B	B	B	B	B	B	B	B	B	B	B	B	B	B	B	B	B	B	B	B	B	B	B	B	B	B	B	B	B	B	A	A		B	B	B	B	B	B	B	A	A	A	B
125	144	189		B	A	A	B	B	B	B	B	B	B	B	B	B	B	B	B	B	B	B	B	B	B	B	B	B	B	B	B	B	B	B	B	B	B		A	A	B	B	B	B	B	B	B	B	B
126	145	189		A	A	A	A	A	A	A	B	B	B	B	B	B	B	B	B	A	A	A	A	A	A	A	A	A	A	A	A	A	A	B	B	A	A		B	B	B	B	B	B	B	B	B	B	B
68	83	183		B	B	B	B	B	B	B	B	B	B	B	B	B	B	B	B	B	B	B	B	B	B	B	B	A	A	A	A	A	A	A	A	A	A		A	A	A	A	A	A	A	A	B	B	B
70	85	182		B	B	B	B	B	B	B	B	B	B	B	B	B	B	B	B	A	A	A	A	A	A	A	A	A	A	A	A	A	A	A	A	A	A		A	A	A	A	A	A	A	A	A	A	A
67	83	183		B	B	B	B	B	B	B	B	B	A	A	A	A	A	A	A	A	A	A	A	A	A	A	A	A	A	A	A	A	B	A	A	A	B		A	A	A	A	A	A	A	B	B	B	B
70	85	183		B	B	B	B	A	A	A	A	A	A	A	B	B	B	B	A	B	B	B	B	A	A	A	A	A	A	A	A	A	A	A	A	B	B		A	A	A	A	A	A	A	A	A	A	A
[truncated: 99 more columns]
